# Supplementary material for: Mosaic chromosomal alterations are suppressed in older adults with HIV
Source: Commun Biol. 2026 Jul 21;9:1001. doi: 10.1038/s42003-026-10532-1 (PMC13389083; doi:10.1038/s42003-026-10532-1)
Supplement: Supplementary file 4 — Supplementary data 1 [file 42003_2026_10532_MOESM4_ESM.xlsx]

## Sheet: mCA prevalence
mCA prevalence comparison
	HIV-negative (n=226)	HIV-positive (n=219)
Total (n=445)	18.1	8.7
SGM-positive (n=99)	15.8	11.5
SGM-negative (n=346)	18.6	7.6
mLOY prevalence comparison
	HIV-negative (n=215)	HIV-positive (n=213)
Total (n=428)	14.1	7
SGM-positive (n=96)	13.9	8.5
SGM-negative (n=334)	14.1	6.4

## Sheet: Forest plots
Variables	HIV infection (no vs yes)		Age (per year increase)		Sex (male vs female)		Smoking (never vs ever smoker)		CH status (negative vs positive)		HIV infection and mCA positivity
Odds ratio (95% CI)	0.43	0.45	1.12	1.12	1.17	1.65	1.43	1.54	0.96	0.75
	0.24	0.25	1.07	1.07	0.26	0.35	0.8	0.83	0.5	0.36
	0.77	0.83	1.17	1.17	5.26	7.89	2.58	2.85	1.87	1.54
Variables	HIV infection (no vs yes)		Age (per year increase)		Smoking (never vs ever smoker)		CH status (negative vs positive)				HIV infection and mLOY positivity
Odds ratio (95% CI)	0.44	0.5	1.13	1.13	2.23	2.4	1.01	0.73
	0.23	0.25	1.07	1.07	1.11	1.16	0.48	0.32
	0.84	0.99	1.19	1.19	4.47	4.96	2.11	1.65
Variables	Age (per year increase)		Current CD4 (per 50 cells/mm3 increase)		Smoking (ever smoke vs. never)		CH status (positive vs negative)		Current CD4 T cells and mCA positivity in people with HIV
Odds ratio (95% CI)	1.1	1.11	0.89	0.88	2.67	2.94	1.54	0.9
	1.02	1.02	0.8	0.79	0.83	0.88	0.58	0.29
	1.19	1.2	0.98	0.98	8.62	9.85	4.11	2.74
Variables	Age (per year increase)		Nadir CD4 (per 50 cells/mm3 increaes)		Smoking (ever smoke vs. never)		CH status (positive vs negative)		Nadir CD4 T cells and mCA positivity in people with HIV
Odds ratio (95% CI)	1.1	1.11	0.86	0.83	2.67	2.75	1.54	0.9
	1.02	1.02	0.74	0.69	0.83	0.82	0.58	0.29
	1.19	1.21	0.99	0.98	8.62	9.23	4.11	2.8

## Sheet: MCA prevalence comparison
mCA-cell fraction			mLOY-cell fraction
HIV-positive	HIV-negative		HIV-positive	HIV-negative
6.28	31.02		26.83	31.02
9.33	12.11		6.28	12.11
4.81	4.14		2.88	4.14
9.53	29.85		4.81	29.85
25.55	6.15		9.53	10.17
6.98	14.07		8.44	38.44
3.37	70.3		11.73	11.34
26.83	10.1		25.55	8.7
3.04	16.34		10.94	21.21
16.59	9.13		9.32	6.91
8.44	12.39		5.63	14.07
11.73	31.28		14.17	50.79
14.17	12.62		42.49	10.1
42.49	10.17		6.98	16.34
2.88	11.34		3.37	9.13
26.16	5.83			49.02
10.94	21.21			7.97
9.32	6.91			6.84
5.63	7.97			7.93
	5.03			30.94
	49.02			11.59
	4.91			35.55
	6.84			34.28
	3.51			9.56
	24.57			16.79
	77.41			28.42
	7.93			5.2
	30.94			12.39
	11.59			22.31
	35.55			34.4
	34.28			5.3
	9.56
	16.79
	22.31
	5.2
	50.79
	34.4
	28.42
	5.75
	38.44
	8.7

## Sheet: Inflammatory markers (all)
hsCRP (mg/L)				IL-6 (pg/L)
No SGM or mCA	SGM and mCA	SGM only	mCA only	No SGM or mCA	SGM and mCA	SGM only	mCA only
0.53883	0.641854	1.56862	-0.35667	0.405465	1.09828	1.19392	0.677526
0.850578	1.90211	0.916291	1.52606	-0.35667	1.29308	1.34885	1.53902
1.22906	0.587787	-0.69315	-0.91629	-0.10536	0.545227	0.33146	0.693647
0.639746	-0.22314	-0.51083	-1.20397	-0.91629	0.232698	0.253091	1.38929
0.714419	-0.51083	0.470004	1.25276	-0.91629	0.701611	0.53883	1.79675
0.834213	1.02962	0.262364	0.09531	-0.91629	0.466247	1.41925	0.391366
1.15782	0.641854	1.30833	1.30833	0.641854	0.887891	1.3694	0.964319
1.71704	4.16511	1.02962	-0.51083	4.10923	2.71661	0.864155	0.244514
0.639746	1.79176	3.24259	1.45861	-0.69315	0.3379	2.73268	1.28232
0.495915	0.470004	2.8094	-0.51083	0.832909	0.848868	0.974182	0.84329
0.600483	0.405465	0.336472	1.06471	0.182322	1.30779	0.726582	1.19755
0.677526	1.54756	0.693147	-1.20397	-0.91629	1.09994	0.78982	0.596085
1.13301	4.94164	1.25276	1.64866	1.30833	3.77831	2.86619	0.45489
0.784358		0.09531	0.336472	-0.69315		0.374318	0.618424
0.620039		-0.69315	-1.20397	0.641854		0.301585	0.070458
1.51161		0.09531	0.587787	-0.51083		0.361861	1.02855
0.974182		1.25276	0.916291	-1.20397		0.995472	0.379805
1.80976		0.182322	0.641854	0.832909		0.859509	1.05012
1.02533		0.788457	0.832909	0.182322		1.1343	0.700123
1.05012		1.09861	1.43508	0.530628		0.982453	0.899348
1.74362		0.587787	1.79176	0.993252		1.00832	0.945073
1.01269		0	0.262364	0.832909		0.751416	0.932558
1.40757		3.906	0.741937	-0.51083		1.5707	0.4675
0.570414		-0.22314	-0.91629	-1.20397		0.598837	0.24686
0.551584		1.88707	1.70475	-1.20397		2.08877	0.541161
0.742413		-0.22314	0.832909	0.587787		0.661657	0.231905
0.878381		0.262364	1.50408	-0.35667		0.404131	1.11645
0.960882		1.36098	-1.20397			0.5738	0.375693
0.710004		-0.10536	1.70475	-0.10536		0.224742	1.14645
0.834647		0.693147	-0.69315	1.90211		0.902192	0.152721
0.892408		-0.22314	0.09531	-0.35667		0.389336	0.381855
0.920283		0.788457	0.875469	1.22378		1.16845	0.745265
1.27341		-0.35667	-0.22314	2.12823		0.630207	0.291923
0.45362		0.641854	-0.35667	-0.51083		1.0862	0.381855
0.475613		1.1314	2.38876	-1.20397		0.644482	0.307485
-0.13467		2.14007	1.48161			0.572109	1.67373
0.204572		0	1.60944	-0.35667		0.511625	2.98725
1.08384		1.52606	-0.69315	-0.22314		1.11514	0.859085
0.442761		0.587787	0.993252	1.72277		0.495915	0.572109
1.58903		1.52606	0.470004	2.32239		1.33789	1.30779
-0.18754		0.262364	1.02962	-0.35667		2.73463	0.224742
-0.01207		-0.22314	0.832909	0.182322		1.15908	0.282167
0.425921		1.54756	0.405465	-0.10536		1.51732	0.532391
0.585562		0.182322		1.28093		0.815365	0.051643
1.77529		0.470004	1.02962	2.80336		1.48908	0.971915
0.625404		0.955511	0.955511	-0.69315		1.13301	1.05012
0.805136			-0.51083	-0.69315		1.26328	0.224742
0.184818		2.69463		0.693147		1.06264
2.48382		0.955511		0.405465		1.21254
1.37927		1.41099		2.4681		1.2499
2.79251		0		3.92593		0.282167
1.91413		3.56105		1.335		2.73456
0.545227		0.832909		0.530628		0.698135
0.759871		0.788457		0.993252		0.4675
0.816249		0.470004		0.693147		0.779783
0.941568		2.33214		-0.69315		1.26469
1.03709		2.57261		1.36098		0.783445
0.399447		0.875469		-0.69315		0.561899
0.982453		1.56862		-0.69315		1.12882
0.886656		0.916291		0		0.730924
0.686123		3.44362		0		2.21168
0.598837		0.741937		-0.91629		0.659073
1.45302		0.470004		1.58923		0.638163
2.25329		-0.22314		3.27714		0.921477
0.798408		-0.10536		0.955511		0.999896
0.669367		2.45959		0		1.46603
0.84329		1.16315		0.587787		1.24761
0.828552		2.44235		-0.35667
0.703098		-0.91629		0.470004		0.429832
1.21935		4.81218		-0.69315		3.26736
0.886656		2.45959		0.262364		1.2404
0.686123		3.82864		-0.35667		1.84451
0.616806		2.25129		0.262364		2.20849
1.30237		0.405465		1.70475		0.644482
0.693147		0.262364		1.09861		0.60158
0.989913		1.25276		1.1314		0.699129
0.296394		4.51305		0.336472		1.6838
1.94848		-0.22314		3.00568		0.716375
0.723676		0.530628		1.66771		0.701611
1.73395				3.06339		0.559616
0.14842				1.56862		0.784358
0.239017		1.6864		1.28093		0.495915
0.163818		3.44362		1.30833		2.95251
0.596085		-0.69315		0.788457		0.034401
0.45489		0.09531		1.1314		-0.01207
0.698135		0.875469		1.54756		1.17588
0.416075		0.788457		-1.20397		1.08164
0.429182				-0.51083
0.66629				-0.35667
0.989169				1.48161
0.184818				-1.20397
0.698135				-0.35667
0.216723				0.405465
0.442118				0.993252
0.319907				-0.10536
0.033435				0.262364
0.495915				0.741937
0.885006				0
0.814036				-0.91629
0.833344				-0.10536
1.16315				0.587787
1.4034				1.72277
0.801553				-0.10536
0.271553				-0.10536
0.397433				-0.51083
0.751416				0.470004
2.13818				1.02962
0.727065				0.916291
0.587231				1.09861
0.510426				-1.20397
0.34146				0.336472
0.686626				0.741937
0.525911				-0.22314
0.445327				-0.35667
0.34146				-0.69315
0.41211				1.1314
0.394741				0.262364
0.478716				1.30833
0.727065				-0.35667
1.26356				2.63189
0.266203				-0.35667
0.24686				-0.91629
0.461845				0.09531
0.541743				0.875469
0.765933				0.262364
0.816249				1.48161
0.700123				-0.51083
0.933344				2.15176
0.285179
1.10625				1.335
0.920283				1.38629
0.815365				0.955511
0.592221				1.38629
0.655964				1.58923
0.490419				0.993252
1.02819				0.741937
0.920283				0.530628
0.716375				1.02962
0.802002				0.336472
0.671413				-0.69315
0.759871				0
1.09527				0
0.436318				-0.22314
0.686626				1.09861
0.508022				0.182322
0.436318
1.60563				-0.35667
1.7525				-1.20397
1.54884				-1.20397
1.7525				-0.10536
0.942738				1.06471
0.742413				0.182322
0.742413				-0.69315
0.143234				0
0.492254				0.587787
0.492254				0.530628
0.301585				-0.91629
0.416735				-0.22314
0.391366				1.54756
				-0.10536
0.416735				-0.22314
0.253867				0.693147
0.74384				-0.69315
1.24617				3.42426
0.527093				0.693147
0.334327				-0.35667
0.442118				0.916291
0.306013				0.09531
0.505009				0.693147
0.66629				0.587787
0.216723				0.405465
0.13715				-0.22314
0.610852				0.470004
1.70584				-0.51083
1.10889				1.48161
0.034401				-0.91629
-0.11766				-0.22314
0.086178
0.276115				-0.22314
1.01849				0.09531
0.177309				-0.69315
0.410784				-0.51083
0.013903				-0.69315
1.21313				1.43508
0.594983				0.470004
0.088926				-0.69315
0.936877				0.993252
-0.02532				0
0.051643				0.916291
0.160417				-0.51083
0.3379				-0.35667
2.14768				-0.35667
1.15152				1.75786
0.194744				1.38629
0.809151				-0.69315
1.07021				0.405465
-0.04604				0.09531
0.260054				-0.10536
1.87641				0.182322
0.995102				2.52573
1.44055				0.955511
1.53923				0.336472
0.424614				-0.91629
1.20567				2.28238
0.013903
0.177309				0.405465
0.594983				0.405465
0.936877				0.693147
0.542324				0.405465
1.32548				1.25276
1.87472				1.54756
1.18019				1.09861
0.724646				-0.51083
0.700619				-0.35667
1.05848				-0.51083
1.03033				0.741937
0.753772				-0.35667
0.377751				-0.22314
0.644482				0.182322
0.825928				0.741937
0.397433				0.832909
1.20267				1.75786
0.616266				1.1314
0.542324				-0.35667
0.685619				-0.10536
0.850151				2.44235
0.659073				1.19392
0.876302				0
1.89356				2.41591
1.06022				2.18605
2.00499				-0.10536
1.21995				1.70475
1.05117				1.66771
1.09527				2.64617
1.64326				2.44235
0.932558				0.262364
0.894045				1.58923
0.459322				0.993252
0.687129				1.02962
1.3722				0.405465
1.24761				1.22378
0.793897				-0.51083
1.74711				2.75366
0.90138				-0.10536
1.04627				1.50408
0.612479				0.09531
0.767327				-0.91629
1.39872				1.50408
1.04627				0.832909
2.0027				3.99636
0.782988				0.587787
0.503801				0.09531
0.404131				-0.35667
1.0054				-1.20397
				-0.22314
0.404798				0.693147
0.850578				-0.35667
0.784358				0.693147
1.06884				0.832909
0.934131				-0.91629
0.864155				1.335
1.04134				3.06339
0.997686				1.52606
0.263902				0.262364
0.204572				-0.35667
-0.10981				-0.69315
1.24069				2.57261
0.466874				-0.10536
1.2762				5.46383
0.873383				1.30833
0.814036				1.50408
1.94491				0.405465
0.840705				0
0.71393				0.470004
1.44527				1.70475
0.993252				0.470004
0.773805				1.335
1.95388				2.48491
0.969263				1.6864
2.05425				4.08766
1.43699				0.530628
1.58207				0.262364
0.639746				0
0.279902				-0.22314
1.02819				0.182322
1.09828				0.09531
2.00982				0.875469
1.24242				-0.35667
0.693647				-1.20397
1.80336				-0.10536
0.645007				0.182322
0.034401				-0.69315
0.688135				0.09531
1.0733				0.405465
0.980954				1.1314
2.38986				2.44235
0.813593				1.41099
0.3379				-0.51083

## Sheet: Inflammatory markers (HIV+)
hsCRP (mg/L)				IL-6 (pg/L)
No SGM or mCA	SGM and mCA	SGM only	mCA only	No SGM or mCA	SGM and mCA	SGM only	mCA only
0.405465	1.90211	0.916291	1.52606	0.53883	1.29308	1.34885	1.53902
-0.35667	0.641854	-0.69315	0.09531	0.850578	0.887891	0.33146	0.391366
0.641854	4.16511	-0.51083	1.30833	1.15782	2.71661	0.253091	0.964319
4.10923	0.470004	0.470004	-0.51083	1.71704	0.848868	0.53883	0.244514
-0.69315	0.405465	0.262364	-1.20397	0.639746	1.30779	1.41925	0.596085
0.832909	1.54756	1.02962	1.64866	0.495915	1.09994	0.864155	0.45489
0.182322	4.94164	0.336472	0.587787	0.600483	3.77831	0.726582	1.02855
1.30833		1.25276	0.993252	1.13301		2.86619	0.572109
-0.69315		0.182322	0.470004	0.784358		0.859509	1.30779
-0.51083		0.788457	1.02962	1.51161		1.1343	0.224742
0.993252		1.09861	0.832909	1.74362		0.982453	0.282167
-1.20397		0.587787	0.955511	0.551584		1.00832	1.05012
-0.35667		0		0.878381		0.751416
-0.10536		3.906		0.710004		1.5707
-0.35667		-0.22314		0.892408		0.598837
2.12823		-0.22314		1.27341		0.661657
-0.51083		0.693147		0.45362		0.902192
-0.35667		-0.22314		0.204572		0.389336
-0.22314		-0.35667		1.08384		0.630207
2.32239		1.1314		1.58903		0.644482
0.182322		2.14007		-0.01207		0.572109
-0.10536		0.587787		0.425921		0.495915
2.80336		0.262364		1.77529		2.73463
-0.69315		0.955511		0.805136		1.13301
0.693147				0.184818		1.26328
0.405465		2.69463		2.48382		1.06264
2.4681		0.955511		1.37927		1.21254
3.92593		0		2.79251		0.282167
1.335		3.56105		1.91413		2.73456
1.36098		0.832909		1.03709		0.698135
-0.69315		2.57261		0.982453		0.783445
0		1.56862		0.886656		1.12882
-0.91629		0.916291		0.598837		0.730924
1.58923		3.44362		1.45302		2.21168
3.27714		0.741937		2.25329		0.659073
0.955511		0.470004		0.798408		0.638163
0.587787		-0.22314		0.84329		0.921477
-0.35667		-0.10536		0.828552		0.999896
0.470004		1.16315		0.703098		1.24761
0.262364		2.44235		0.886656
0.262364		-0.91629		0.616806		0.429832
1.70475		4.81218		1.30237		3.26736
1.1314		2.45959		0.989913		1.2404
0.336472		2.25129		0.296394		2.20849
1.66771		0.262364		0.723676		0.60158
1.28093		4.51305		0.239017		1.6838
1.30833		-0.22314		0.163818		0.716375
0.788457		0.530628		0.596085		0.701611
1.1314				0.45489		0.559616
-1.20397		1.6864		0.416075		0.495915
0		3.44362		0.885006		2.95251
-0.10536		-0.69315		0.833344		0.034401
-0.51083		0.09531		0.397433		-0.01207
1.02962		0.875469		2.13818		1.17588
-0.22314		0.788457		0.525911		1.08164
1.1314				0.41211
-0.35667				0.727065
-0.35667				0.266203
0.09531				0.461845
0.262364				0.765933
-0.51083				0.700123
2.15176				0.933344
1.38629				0.920283
0.955511				0.815365
-0.69315				0.671413
0				0.759871
1.06471				0.942738
0.182322				0.742413
-0.69315				0.742413
0.587787				0.492254
-0.91629				0.301585
0.693147				0.253867
3.42426				1.24617
0.693147				0.505009
1.54756				1.87472
1.09861				1.18019
0.741937				0.825928
0.832909				0.397433
1.75786				1.20267
1.1314				0.616266
-0.35667				0.542324
-0.10536				0.685619
2.44235				0.850151
1.19392				0.659073
0				0.876302
2.41591				1.89356
2.18605				1.06022
-0.10536				2.00499
1.70475				1.21995
1.66771				1.05117
2.64617				1.09527
2.44235				1.64326
0.262364				0.932558
1.58923				0.894045
0.993252				0.459322
1.02962				0.687129
0.405465				1.3722
-0.10536				0.90138
1.50408				1.04627
0.09531				0.612479
-0.91629				0.767327
1.50408				1.39872
0.832909				1.04627
3.99636				2.0027
0.587787				0.782988
0.09531				0.503801
-0.35667				0.404131
-0.22314
0.693147				0.404798
-0.35667				0.850578
0.693147				0.784358
0.832909				1.06884
-0.91629				0.934131
1.335				0.864155
3.06339				1.04134
1.52606				0.997686
0.262364				0.263902
-0.69315				-0.10981
2.57261				1.24069
1.30833				0.873383
1.50408				0.814036
0.405465				1.94491
0				0.840705
0.470004				0.71393
1.70475				1.44527
0.470004				0.993252
2.48491				1.95388
1.6864				0.969263
4.08766				2.05425
0.530628				1.43699
0.262364				1.58207
-0.22314				0.279902
0.182322				1.02819
0.09531				1.09828
0.875469				2.00982
-0.35667				1.24242
-1.20397				0.693647
-0.10536				1.80336
-0.69315				0.034401
0.09531				0.688135
0.405465				1.0733
1.1314				0.980954
2.44235				2.38986
1.41099				0.813593
-0.51083				0.3379

## Sheet: Inflammatory markers (HIV-)
hsCRP (mg/L)				IL-6 (pg/L)
No SGM or mCA	SGM and mCA	SGM only	mCA only	No SGM or mCA	SGM and mCA	SGM only	mCA only
-0.10536	0.641854	1.56862	-0.35667	1.22906	1.09828	1.19392	0.677526
-0.91629	0.587787	1.30833	-0.91629	0.639746	0.545227	1.3694	0.693647
-0.91629	-0.22314	3.24259	-1.20397	0.714419	0.232698	2.73268	1.38929
-0.91629	-0.51083	2.8094	1.25276	0.834213	0.701611	0.974182	1.79675
-0.91629	1.02962	0.693147	1.45861	0.677526	0.466247	0.78982	1.28232
0.641854	1.79176	0.09531	-0.51083	0.620039	0.3379	0.374318	0.84329
-1.20397		-0.69315	1.06471	0.974182		0.301585	1.19755
0.832909		0.09531	0.336472	1.80976		0.361861	0.618424
0.182322		1.25276	-1.20397	1.02533		0.995472	0.070458
0.530628		1.88707	0.916291	1.05012		2.08877	0.379805
0.832909		0.262364	0.641854	1.01269		0.404131	1.05012
-0.51083		1.36098	0.832909	1.40757		0.5738	0.700123
-1.20397		-0.10536	1.43508	0.570414		0.224742	0.899348
0.587787		0.788457	1.79176	0.742413		1.16845	0.945073
		0.641854	0.262364	0.960882		1.0862	0.932558
1.90211		0	0.741937	0.834647		0.511625	0.4675
1.22378		1.52606	-0.91629	0.920283		1.11514	0.24686
-1.20397		1.52606	1.70475	0.475613		1.33789	0.541161
		-0.22314	0.832909	-0.13467		1.15908	0.231905
1.72277		1.54756	1.50408	0.442761		1.51732	1.11645
-0.35667		0.182322	-1.20397	-0.18754		0.815365	0.375693
1.28093		0.470004	1.70475	0.585562		1.48908	1.14645
-0.69315		1.41099	-0.69315	0.625404		1.2499	0.152721
0.530628		0.788457	0.09531	0.545227		0.4675	0.381855
0.993252		0.470004	0.875469	0.759871		0.779783	0.745265
0.693147		2.33214	-0.22314	0.816249		1.26469	0.291923
-0.69315		0.875469	-0.35667	0.941568		0.561899	0.381855
-0.69315		2.45959	2.38876	0.399447		1.46603	0.307485
0		3.82864	1.48161	0.686123		1.84451	1.67373
0		0.405465	1.60944	0.669367		0.644482	2.98725
-0.69315		1.25276	-0.69315	1.21935		0.699129	0.859085
-0.35667			0.405465	0.686123		0.784358	0.532391
1.09861				0.693147			0.051643
3.00568			1.02962	1.94848			0.971915
3.06339			-0.51083	1.73395			0.224742
1.56862				0.14842
1.54756				0.698135
-0.51083				0.429182
-0.35667				0.66629
1.48161				0.989169
-1.20397				0.184818
-0.35667				0.698135
0.405465				0.216723
0.993252				0.442118
-0.10536				0.319907
0.262364				0.033435
0.741937				0.495915
-0.91629				0.814036
0.587787				1.16315
1.72277				1.4034
-0.10536				0.801553
-0.10536				0.271553
0.470004				0.751416
0.916291				0.727065
1.09861				0.587231
-1.20397				0.510426
0.336472				0.34146
0.741937				0.686626
-0.35667				0.445327
-0.69315				0.34146
0.262364				0.394741
1.30833				0.478716
2.63189				1.26356
-0.91629				0.24686
0.875469				0.541743
1.48161				0.816249
				0.285179
1.335				1.10625
1.38629				0.592221
1.58923				0.655964
0.993252				0.490419
0.741937				1.02819
0.530628				0.920283
1.02962				0.716375
0.336472				0.802002
0				1.09527
-0.22314				0.436318
1.09861				0.686626
0.182322				0.508022
				0.436318
-0.35667				1.60563
-1.20397				1.7525
-1.20397				1.54884
-0.10536				1.7525
0				0.143234
0.530628				0.492254
-0.22314				0.416735
1.54756				0.391366
-0.10536
-0.22314				0.416735
-0.69315				0.74384
0.693147				0.527093
-0.35667				0.334327
0.916291				0.442118
0.09531				0.306013
0.587787				0.66629
0.405465				0.216723
-0.22314				0.13715
0.470004				0.610852
-0.51083				1.70584
1.48161				1.10889
-0.91629				0.034401
-0.22314				-0.11766
				0.086178
-0.22314				0.276115
0.09531				1.01849
-0.69315				0.177309
-0.51083				0.410784
-0.69315				0.013903
1.43508				1.21313
0.470004				0.594983
-0.69315				0.088926
0.993252				0.936877
0				-0.02532
0.916291				0.051643
-0.51083				0.160417
-0.35667				0.3379
-0.35667				2.14768
1.75786				1.15152
1.38629				0.194744
-0.69315				0.809151
0.405465				1.07021
0.09531				-0.04604
-0.10536				0.260054
0.182322				1.87641
2.52573				0.995102
0.955511				1.44055
0.336472				1.53923
-0.91629				0.424614
2.28238				1.20567
				0.013903
0.405465				0.177309
0.405465				0.594983
0.693147				0.936877
0.405465				0.542324
1.25276				1.32548
-0.51083				0.724646
-0.35667				0.700619
-0.51083				1.05848
0.741937				1.03033
-0.35667				0.753772
-0.22314				0.377751
0.182322				0.644482
1.22378				1.24761
-0.51083				0.793897
2.75366				1.74711
-1.20397				1.0054
-0.35667				0.204572
-0.10536				0.466874
5.46383				1.2762
1.335				0.773805
0				0.639746
0.182322				0.645007

## Sheet: Blood cell count (all)
WBC (x 109/L)				Neutrophil count (x 109/L)
No SGM or mCA	SGM and mCA	SGM only	mCA only	No SGM or mCA	SGM and mCA	SGM only	mCA only
7	7.9	9.2	3.8	4.2	4.4	5.5	2.2
7.8	10.7	4.6	6.8	3.7	6.6	2.5	4.8
8.5	5.4	5.4	4.1	5.1	3.4	3.1	1.9
9.1	7.1	11.2	6	5.4	4.26	8.7	4
3.5	5.9	6.6	10.9	1.9	3.5459	4.8	6.3
4.9	7.2	5.2	6.7	2.9	4.5	2.1	2.5
8	6.7	8.5	8.2	4.6	3.551	3.9	5.6
9.2	5.8	9.9	4.9	5.2	3.5	6.7	2.4
3.3	6.8	6.6	3.5	1.9	4.4	4.8	1.8
4.4	2.9	6.3	6.3	2.2	1.7	3.6	3.5
5	4.4	7.3	5	3.1	2.2	4.1	3.1
5.7	5.6	9.2	5.3	3.1	2.4	5.5	3.3
4.4	6.4	6	5.2	2.1	4.5	3.5	1.9
5.1		4.9	6.3	2.6		2.3	3.3
6.6		17.8	4.9	4.3		7.7	2.3
3		8.4	7.9	1.7		5.6	3.397
11.9		7.3	4.7	8.3		4.9	2.491
6		5.3	3.9	4.2		3.4	2.535
5.5		9.4	6.4	2.6		6.5	3.968
7.1		6	4.9	5		2.5	2.548
7.5		4.9	5.4	4.7		2.5	2.7
6.8		5.2	7	2.8		3.3	4.48
4.9		4.6	3.3	3.3		2.6	1.5
4.2		7.4	4.2	2.2		4.1	2.3
4.9		8.2	5.8	2.9		6.2	4.1
4.7		3.9	5.4	2.4		2.1	3.2
8.7		7.1	4.2	4.8		4.1	2.9
4.8		7.9	7.7	2		5.6	2.6
4.1		8.7	5	2.9		3.3	3.1
6.2		3.8	5	3.7		1.6	2.9
6.2		4.6	4.8	3.8		2.9	2.7
5		5.5	6.7	1.5		2.486	3.6
9.5		3.9	4.5	6.7		1.9578	2.4
5.1		8.4	5.1	2.2		4.368	2.8
4.9		7.9	3.2	3.3		5.846	2.3
3.9		6.4	5.4	1.9		4.096	3.1
4.9		4.1	3.8	2.3		2.7839	2.4
8.1		6.6	3	4.2		4.0854	1.8
6.1		9.1	4.5	3.2		5.187	2.025
2		4.5	6.3	1.5		2.439	3.9
4.3		6.2	4.8	2.6		3.968	2.4
8.4		6.7	4.2	4.4		4.623	2.7
10.5		5.7	8.4	7.1		2.451	4.8
6.6		8.8	4	4.4		5.632	2.2
3.2		4.7	7.8	2		2.6	5
5.3		7.8	8.3	3.6		4	3.901
5.2		7.7	5.9	3		4.2	3.1
4.8		4.4		2.8		1.9
5.2		6.3		2.2		2.8
5.6		4.7		3.1		3.1
7.6		7.5		5.3		3.7
6		5.4		3.1		2.7
6.2		7.1		3.3		4.7
5.8		5.1		2.7		3.2
3.3		7.7		1.9		4.5
5.7		6.9		3.5		3.5
5.3		8		2.8		5.2
5.3		6.2		2.8		3.224
4.1		4.4		2		2.024
5.2		10.4		3.3		5.512
4.7		6.7		2.6		4
4.2		4.8		2.6		2.6
5.5		3.9		2.5		2.5
10.7		7.8		7.1		3.4
4.8		9.8		3		5.9
3.5		4		1.9		1.9
8.4		6.3		5.6		3.6
6.8		4.7		3.7		3.1
4.6		5.7		2.8		3.2
6.6		6.4		3.6		4.2
5.3		4		2.6		2.5
3.5		6.4		1.7		3.456
4.2		7.8		1.6		4.7814
4.4		4.7		2.1		2.82
6.8		9.1		3.2		6.734
6.2		6.2		3.5		3.348
6.3		6.3		3.3		3.591
9.6		4.5		5.3		2.88
4.4		6.4		2.2		2.6
6.8		8.6		3.9		4.1
6.3		8.8		3.3		5.3
6.9		3.6		4.3		2
6.4		8.5		3.3		4.6
6.5		6		3.5		2.9
4.5		9		2.9		5.6
4.2				2.7
6.6				3.6
7				4.6
5.7				3.2
3.8				2.3
3.9				1.9
6.1				3.2
11				8.5
4.5				2.5
7.4				4.7
6				3.72
5.9				2.596
7.3				4.088
4.4				2.552
4.4				2.948
7.6				5.1072
5.7				3.42
5				2.4
6.8				4.012
7.1				4.047
5.1				2.601
6.8				3.264
4.6				2.254
7.5				4.875
5.7				3.1806
4.9				2.205
3.7				1.665
5.3				1.802
4.4				2.2
8.5				4.59
5.3				2.544
6.8				4.284
3.9				2.106
10				6.3
7.9				3.95
6.7				3.417
7.9				4.345
4.1				2.009
8.6				4.988
3.5				1.61
4.8				2.016
8.5				5.78
5.9				4.484
6.9				4.14
7.1				3.763
7.2				3.6
6.3				2.898
5.4				3.024
3.7				1.998
5				3
6.2				4.03
5.3				3.021
5.9				3.304
6.7				4.288
5.6				3.136
6.2				4.278
6.2				3.72
5.7				2.565
6.1				3.111
3.4				1.36
5.6				3.472
4.6				2.116
6.1				3.416
3.8				2.128
7.7				3.9
3.9				1.6
10.4				4.8
7.1				3.6
3.2				1.8
4.8				3.2
4.4				2.5
6				3.2
7.2				5
6.1				3.8
6.1				3.7
5.4				2.8
4.7				2.1
4.2				2.5
5				3
5.8				3.2
5.4				3.5
5.8				3
6.1				2.8
5.1				2.1
5				3.1
4.9				2.4
6.1				3.1
4.1				2.1
9.6				6.6
4.9				2.5
7.3				4.4
5.7				3.2
4.3				2.3
5.5				3.2
3.3				1.7
5.5				3.3
5.3				3.3
7				3.9
4.8				2.4
4.7				2.8
5.8				3.4
4.8				2.7
9.7				5
6.2				3.5
6.1				3.2
6.6				4.4
6.2				3.5
6.9				3
6.1				3.7
4				2
6.6				3.6
3				1.7
5.4				2.6
8.1				4.5
5.9				3.8
4.4				3.1
5.8				3.8
9.2				6.3
2.6				1.4
4.8				2.7
6.5				3.4
5.9				2.1
6.3				3.5
6.8				4.1
5.5				3.7
7.2				3.8
5				2.1
6				3.5
4.6				2.4
5.5				2.8
5.6				3.2
6.4				4.1
4				2.1
4.8				3.6
8.1				5.1111
6.7				3.752
8.9				4.45
6.4				3.968
3.7				2.146
6.8				4.42
5.6				3.976
4.7				2.585
10.2				6.528
9.4				5.452
13.1				9.301
7.3				4.234
4.2				3.108
7.2				4.824
6.5				2.678
5.9				2.832
7.7				4.7
14.8				8
11				3.5
4.8				3.2
4.4				2.7
5				2.9
7				4.3
7.5				4
6.4				3.9
6.5				3.5
3.9				1.8
5.2				3
5				2.5
6.3				4.2
5.6				2.8
9.3				4.8
8				3.6
5.2				2.8
6				3.4
6.6				4.2
8.7				4.3
6.2				3.5
9.3				6.9
5				2.3
5.9				3.2
8.6				5.1
9.6				6.4
4.6				2.5
5				3.4
5.9				3.3
5.2				2.4
9.8				6.86
4.9				2.891
5.8				3.654
7.6				5.168
7.4				5.106
5.2				2.496
5.3				3.392
6.6				5.412
6.6				3.8544
7.1				4.544
6.7				3.8793
7.4				5.106
6.1				3.233
8.1				5.8
5.7				1.8
4.1				2.2
6.7				3.7
5.3				3.1
8.9				5.1
5.2				3
5.4				2.7
4.5				2.6
4.6				2.4
4				1.8
5.3				3.4
5.7				2.8
5.5				2.9
6.5				5.2
6.7				4
4.1				2.5

## Sheet: Blood cell count (HIV+)
WBC (x 109/L)				Neutrophil count (x 109/L)
No SGM or mCA	SGM and mCA	SGM only	mCA only	No SGM or mCA	SGM and mCA	SGM only	mCA only
7	10.7	4.6	6.8	4.2	6.6	2.5	4.8
7.8	6.7	5.4	6.7	3.7	3.551	3.1	2.5
8	5.8	11.2	8.2	4.6	3.5	8.7	5.6
9.2	2.9	6.6	4.9	5.2	1.7	4.8	2.4
3.3	4.4	8.5	5.3	1.9	2.2	3.9	3.3
4.4	5.6	6.3	5.2	2.2	2.4	3.6	1.9
5	6.4	9.2	7.9	3.1	4.5	5.5	3.397
4.4		7.3	4.5	2.1		4.9	2.025
5.1		5.3	6.3	2.6		3.4	3.9
3		9.4	4.8	1.7		6.5	2.4
7.5		6	4.2	4.7		2.5	2.7
4.9		4.9	8.3	2.9		2.5	3.901
8.7		5.2		4.8		3.3
4.1		4.6		2.9		2.6
6.2		8.2		3.8		6.2
9.5		8.7		6.7		3.3
5.1		3.8		2.2		1.6
4.9		5.5		2.3		2.486
8.1		8.4		4.2		4.368
2		7.9		1.5		5.846
8.4		6.6		4.4		4.0854
10.5		4.5		7.1		2.439
3.2		4.7		2		2.6
5.2		7.8		3		4
4.8		7.7		2.8		4.2
5.2		4.4		2.2		1.9
5.6		4.7		3.1		3.1
7.6		7.5		5.3		3.7
6		5.4		3.1		2.7
5.3		6.9		2.8		3.5
4.1		6.2		2		3.224
5.2		4.4		3.3		2.024
4.2		10.4		2.6		5.512
5.5		6.7		2.5		4
10.7		4.8		7.1		2.6
4.8		3.9		3		2.5
8.4		7.8		5.6		3.4
6.8		4		3.7		1.9
4.6		6.3		2.8		3.6
5.3		4.7		2.6		3.1
4.2		5.7		1.6		3.2
4.4		4		2.1		2.5
6.2		7.8		3.5		4.7814
6.3		9.1		3.3		6.734
4.4		6.2		2.2		3.348
6.9		6.3		4.3		3.591
6.4		4.5		3.3		2.88
6.5		8.6		3.5		4.1
4.2		8.8		2.7		5.3
5.9		3.6		2.596		2
4.4		8.5		2.552		4.6
6.8		6		4.012		2.9
5.1		9		2.601		5.6
3.7				1.665
8.5				4.59
3.9				2.106
7.9				3.95
7.9				4.345
8.6				4.988
4.8				2.016
8.5				5.78
7.1				3.763
7.2				3.6
6.7				4.288
5.6				3.136
7.7				3.9
3.9				1.6
10.4				4.8
3.2				1.8
4.4				2.5
5.4				2.8
4.2				2.5
6.1				2.8
5.5				3.7
7.2				3.8
4.8				3.6
8.1				5.1111
6.7				3.752
8.9				4.45
6.4				3.968
3.7				2.146
6.8				4.42
5.6				3.976
4.7				2.585
10.2				6.528
9.4				5.452
13.1				9.301
7.3				4.234
4.2				3.108
7.2				4.824
6.5				2.678
5.9				2.832
7.7				4.7
14.8				8
11				3.5
4.8				3.2
7				4.3
7.5				4
6.4				3.9
6.5				3.5
3.9				1.8
5.2				3
5				2.5
6.3				4.2
5.6				2.8
9.3				4.8
8				3.6
6				3.4
6.6				4.2
8.7				4.3
6.2				3.5
9.3				6.9
5				2.3
5.9				3.2
8.6				5.1
9.6				6.4
5				3.4
5.9				3.3
4.9				2.891
5.8				3.654
7.6				5.168
7.4				5.106
5.2				2.496
5.3				3.392
6.6				5.412
7.1				4.544
6.7				3.8793
7.4				5.106
6.1				3.233
8.1				5.8
4.1				2.2
6.7				3.7
5.3				3.1
8.9				5.1
5.2				3
5.4				2.7
4.5				2.6
4				1.8
5.3				3.4
5.7				2.8
5.5				2.9
6.5				5.2
6.7				4
4.1				2.5

## Sheet: Blood cell count (HIV-)
WBC (x 109/L)				Neutrophil count (x 109/L)
No SGM or mCA	SGM and mCA	SGM only	mCA only	No SGM or mCA	SGM and mCA	SGM only	mCA only
8.5	7.9	9.2	3.8	5.1	4.4	5.5	2.2
9.1	5.4	5.2	4.1	5.4	3.4	2.1	1.9
3.5	7.1	9.9	6	1.9	4.26	6.7	4
4.9	5.9	6.6	10.9	2.9	3.5459	4.8	6.3
5.7	7.2	7.3	3.5	3.1	4.5	4.1	1.8
6.6	6.8	6	6.3	4.3	4.4	3.5	3.5
11.9		4.9	5	8.3		2.3	3.1
6		17.8	6.3	4.2		7.7	3.3
5.5		8.4	4.9	2.6		5.6	2.3
7.1		7.4	4.7	5		4.1	2.491
6.8		3.9	3.9	2.8		2.1	2.535
4.9		7.1	6.4	3.3		4.1	3.968
4.2		7.9	4.9	2.2		5.6	2.548
4.7		4.6	5.4	2.4		2.9	2.7
4.8		3.9	7	2		1.9578	4.48
6.2		6.4	3.3	3.7		4.096	1.5
5		4.1	4.2	1.5		2.7839	2.3
4.9		9.1	5.8	3.3		5.187	4.1
3.9		6.2	5.4	1.9		3.968	3.2
6.1		6.7	4.2	3.2		4.623	2.9
4.3		5.7	7.7	2.6		2.451	2.6
6.6		8.8	5	4.4		5.632	3.1
5.3		6.3	5	3.6		2.8	2.9
6.2		7.1	4.8	3.3		4.7	2.7
5.8		5.1	6.7	2.7		3.2	3.6
3.3		7.7	4.5	1.9		4.5	2.4
5.7		8	5.1	3.5		5.2	2.8
5.3		9.8	3.2	2.8		5.9	2.3
4.7		6.4	5.4	2.6		4.2	3.1
3.5		6.4	3.8	1.9		3.456	2.4
6.6		4.7	3	3.6		2.82	1.8
3.5		6.4	8.4	1.7		2.6	4.8
6.8			4	3.2			2.2
9.6			7.8	5.3			5
6.8			5.9	3.9			3.1
6.3				3.3
4.5				2.9
6.6				3.6
7				4.6
5.7				3.2
3.8				2.3
3.9				1.9
6.1				3.2
11				8.5
4.5				2.5
7.4				4.7
6				3.72
7.3				4.088
4.4				2.948
7.6				5.1072
5.7				3.42
5				2.4
7.1				4.047
6.8				3.264
4.6				2.254
7.5				4.875
5.7				3.1806
4.9				2.205
5.3				1.802
4.4				2.2
5.3				2.544
6.8				4.284
10				6.3
6.7				3.417
4.1				2.009
3.5				1.61
5.9				4.484
6.9				4.14
6.3				2.898
5.4				3.024
3.7				1.998
5				3
6.2				4.03
5.3				3.021
5.9				3.304
6.2				4.278
6.2				3.72
5.7				2.565
6.1				3.111
3.4				1.36
5.6				3.472
4.6				2.116
6.1				3.416
3.8				2.128
7.1				3.6
4.8				3.2
6				3.2
7.2				5
6.1				3.8
6.1				3.7
4.7				2.1
5				3
5.8				3.2
5.4				3.5
5.8				3
5.1				2.1
5				3.1
4.9				2.4
6.1				3.1
4.1				2.1
9.6				6.6
4.9				2.5
7.3				4.4
5.7				3.2
4.3				2.3
5.5				3.2
3.3				1.7
5.5				3.3
5.3				3.3
7				3.9
4.8				2.4
4.7				2.8
5.8				3.4
4.8				2.7
9.7				5
6.2				3.5
6.1				3.2
6.6				4.4
6.2				3.5
6.9				3
6.1				3.7
4				2
6.6				3.6
3				1.7
5.4				2.6
8.1				4.5
5.9				3.8
4.4				3.1
5.8				3.8
9.2				6.3
2.6				1.4
4.8				2.7
6.5				3.4
5.9				2.1
6.3				3.5
6.8				4.1
5				2.1
6				3.5
4.6				2.4
5.5				2.8
5.6				3.2
6.4				4.1
4				2.1
4.4				2.7
5				2.9
5.2				2.8
4.6				2.5
5.2				2.4
9.8				6.86
6.6				3.8544
5.7				1.8
4.6				2.4
